# Supplementary material for: Molecular epidemiology of SARS-CoV-2 isolated from COVID-19 family clusters
Source: BMC Med Genomics. 2021 Jun 1;14:144. doi: 10.1186/s12920-021-00990-3 (PMC8169432; doi:10.1186/s12920-021-00990-3)
Supplement: Supplementary file 2 — Additional file 2: Table S2 The Acknowledgments Table for GISAID is report. [file 12920_2021_990_MOESM2_ESM.xlsx]

## Sheet: Sheet1
No	Virus Name	GISAID ID	Originating Lab	Submitting Lab	Authors
1	hCoV-19/Australia/ACT0048/2020(V)	EPI_ISL_498515	ACT Pathology	Schwessinger Lab	Ashley Jones, Benjamin Schwessinger, Robert Lanfear, Robyn N Hall, Megan McDonald, Ming-Dao Chia, Kevin Murray, Craig Kennedy, Karina Kennedy
2	hCoV-19/Beijing/DT-travelHU03/2020(GR)	EPI_ISL_452350	Laboratory of Infectious Diseases Center of Beijing Ditan Hospital	Laboratory of Infectious Diseases Center of Beijing Ditan Hospital	Siyuan Yang, Chengjie Jie, Fengting Yu, Yunxia Tang, Liting Yan, Linghang Wang
3	hCoV-19/England/ALDP-B77018/2020(GV)	EPI_ISL_723839	Oxford Viromics, NDM, University of Oxford; Oxford University Hospitals; Basingstoke and North Hampshire Hospital	COVID-19 Genomics UK (COG-UK) Consortium	Tanya Golubchik, David Bonsall, George Macintyre, Amy Trebes, Mariateresa de Cesare, Catrin Moore, Alex Mobbs, Anita Justice, Robert Shaw, Monique Andersson, Timothy Peto, Emma Wise, Nathan Moore, Jessica Lynch, Nick Cortes, Matilde Mori, Stephen Kidd, David Buck, John Todd, Christophe Fraser
4	hCoV-19/England/BIRM-5E73B/2020(S)	EPI_ISL_444300	University of Birmingham	COVID-19 Genomics UK (COG-UK) Consortium	Loman Lab: Claire McMurray, Joanne Stockton, Samuel Nicholls, Radoslaw Poplawski, Will Rowe, Josh Quick, Nicholas Loman // UHB Lab: Celina M Whalley, Andrew Bosworth, Charlotte Poxon, Kasun Wanigasooriya, Oliver Pickles, Mike Kidd, Alex Richter, Andrew D Beggs // PHE Heartlands Lab: Husam Osman, Andrew Bosworth
5	hCoV-19/England/MILK-B87938/2020(GV)	EPI_ISL_724814	Oxford Viromics, NDM, University of Oxford; Oxford University Hospitals; Basingstoke and North Hampshire Hospital	COVID-19 Genomics UK (COG-UK) Consortium	Tanya Golubchik, David Bonsall, George Macintyre, Amy Trebes, Mariateresa de Cesare, Catrin Moore, Alex Mobbs, Anita Justice, Robert Shaw, Monique Andersson, Timothy Peto, Emma Wise, Nathan Moore, Jessica Lynch, Nick Cortes, Matilde Mori, Stephen Kidd, David Buck, John Todd, Christophe Fraser
6	hCoV-19/England/QEUH-B7E345/2020_(GV)	EPI_ISL_727858	Oxford Viromics, NDM, University of Oxford; Oxford University Hospitals; Basingstoke and North Hampshire Hospital	COVID-19 Genomics UK (COG-UK) Consortium	Tanya Golubchik, David Bonsall, George Macintyre, Amy Trebes, Mariateresa de Cesare, Catrin Moore, Alex Mobbs, Anita Justice, Robert Shaw, Monique Andersson, Timothy Peto, Emma Wise, Nathan Moore, Jessica Lynch, Nick Cortes, Matilde Mori, Stephen Kidd, David Buck, John Todd, Christophe Fraser
7	hCoV-19/England/SHEF-C3FA2/2020(GR)	EPI_ISL_453708	Virology Department, Sheffield Teaching Hospitals NHS Foundation Trust/Department of Infection, Immunity and Cardiovascular Disease, The Medical School, University of Sheffield	COVID-19 Genomics UK (COG-UK) Consortium	Thushan de Silva, Matthew Parker, Nikki Smith, Adri Angyal, Rebecca Brown, Luke Green, Rachel Tucker, Paul Parsons, Danielle Groves, Katie Johnson, Laura Carrilero, Alex Keeley, Dave Partridge, Matthew Wyles, Benjamin Lindsey, Mehmet Yavuz, Mohammad Raza, Cariad Evans
8	hCoV-19/Hangzhou/HZCDC6224/2020(V)	EPI_ISL_482576	Hangzhou Center for Diseases Control and Preventio	Hangzhou Center for Diseases Control and Preventio	Jun Li, Haoqiu Wang, Lingfeng Mao, Hua Yu, Xinfen Yu, Zhou Sun, Xin Qian, Shuchang Chen, Junfang Chen, Xuchu Wang
9	hCoV-19/Hangzhou/HZCDC7378/2020(GH)	EPI_ISL_482586	Hangzhou Center for Diseases Control and Preventio	Hangzhou Center for Diseases Control and Preventio	Jun Li, Haoqiu Wang, Lingfeng Mao, Hua Yu, Xinfen Yu, Zhou Sun, Xin Qian, Shuchang Chen, Junfang Chen, Xuchu Wang
10	hCoV-19/Hong_Kong/VM20108924/2020(GV)	EPI_ISL_539821	Asiaworld Expo Command Post	Hong Kong Department of Health	Alan K.L. Tsang, Peter C.W. Yip, Edman T.K. Lam, Rickjason C.W. Chan, Dominic N.C. Tsang
11	hCoV-19/India/DL-NCDC-01638/2020(V)	EPI_ISL_435109	National Centre for Disease control (NCDC), CSIR-Institute of Genomics and Integrative Biology (CSIR-IGIB)	NCDC/CSIR-IGIB	Pramod Kumar, Rajesh Pandey, Pooja Sharma, Mahesh Dhar, Vivekanand A, Bharathram Uppili, Himanshu Vashisht, Saruchi Wadhwa, Nishu Tyagi, Uma Sharma, Priyanka Singh, Hemlata Lall, Meena Datta, Poonam Gupta, Nidhi Saini, Aarti Tewari, Bibhash Nandi, Dhirendra Kumar, Satyabrata Bag, Varun Jaiswal, Hema Gogia, Preeti Madan, Simrita Singh, Prateek Singh, Debasis Dash, Mitali Mukerji, Manju Bala, Sandh…
12	hCoV-19/India/KA-nimh-13855/2020(S)	EPI_ISL_515954	DH	Department of Neurovirology, National Institute of Mental Health and Neuroscience (NIMHANS)	Chitra Pattabiraman,Vijayalakshmi Reddy, Harsha PK, Risha Rasheed, Pramada Prasad, Shafeeq S Hameed, Manjunatha Venkataswamy, Anita Desai, Ravi Vasanthapuram
13	hCoV-19/India/OR-ILSCV32465/2020(L)	EPI_ISL_481156	Immunogenomics lab, Institute of Life Sciences, Bhubaneswar	Immunogenomics lab, Institute of Life Sciences, Bhubaneswar	Sunil Raghav, Arup Ghosh, Ankita Datey, P. Sushree Shyamli, Bharati Singh, Neha Singh, Deepika Singh, Atimukta Jha, Viplov K. Biswas, Swati Madhulika, Manasi Priyadarshini, Aditi Chatterjee, Rahul Das, Soumyajit Ghosh, Rupesh Dash, Soma Chattopadhyay, Ghulam Hussain Syed, Shanti Senapati, Tushar K. Beuria, Rajeeb Swain, Punit Prasad, Amol Ratnakar Suryawanshi, Dileep Vasudeva, Orissa COVID-19 Stu…
14	hCoV-19/India/TG-CCMB-X94/2020(GR)	EPI_ISL_528869	CSIR-Centre for Cellular and Molecular Biology	CSIR-Centre for Cellular and Molecular Biology	Shagufta Khan, Lamuk Zaveri, Namami Gaur, Sakshi Shambhavi, Nikhil Hajirnis, M Soujanya Reddy, Pratheusa Maccha, Tulasi Nagabandi, Purushotham Vodnala, Payel Mukherjee, Sofia Banu, Priya Singh, Onkar Kulkarni, Dhiviya Vedagiri, Divya Gupta, Vishal Sah, Santosh Kumar Kuncha, Krishnan Harinivas Harshan, Archana Bharadwaj Siva, Karthik Bharadwaj Tallapaka, Renu Sudhakar, Somesh Gorde, Gangumala Srin…
15	hCoV-19/India/TN-NCDC-02311/2020(O)	EPI_ISL_435078	National Centre for Disease control (NCDC), CSIR-Institute of Genomics and Integrative Biology (CSIR-IGIB)	NCDC/CSIR-IGIB	Pramod Kumar, Rajesh Pandey, Pooja Sharma, Mahesh Dhar, Vivekanand A, Bharathram Uppili, Himanshu Vashisht, Saruchi Wadhwa, Nishu Tyagi, Uma Sharma, Priyanka Singh, Hemlata Lall, Meena Datta, Poonam Gupta, Nidhi Saini, Aarti Tewari, Bibhash Nandi, Dhirendra Kumar, Satyabrata Bag, Varun Jaiswal, Hema Gogia, Preeti Madan, Simrita Singh, Prateek Singh, Debasis Dash, Mitali Mukerji, Manju Bala, Sandh…
16	hCoV-19/Indonesia/BT-SHSIU-01-3610/2020	EPI_ISL_707692	Medical Research Center, Faculty of Medicine, Syarif Hidayatullah State Islamic University Jakarta	Medical Research Center, Faculty of Medicine, Syarif Hidayatullah State Islamic University Jakarta	Chris Adhiyanto, Laifa Hendarmin, Erike Suwarsono, Zeti Harriyati, Rini Puspitaningrum, Ferania Mela, Dennis Nurjadi
17	hCoV-19/Indonesia/BT-SHSIU-01-4920/2020	EPI_ISL_708652	Medical Research Center, Faculty of Medicine, Syarif Hidayatullah State Islamic University Jakarta	Medical Research Center, Faculty of Medicine, Syarif Hidayatullah State Islamic University Jakarta	Chris Adhiyanto, Laifa Hendarmin, Erike A Suwarsono, Zeti Harriyati, Endah Wulandari, Flori R Sari, Hari Hendarto
18	hCoV-19/Indonesia/BT-SHSIU-01-4941/2020	EPI_ISL_707696	Medical Research Center, Faculty of Medicine, Syarif Hidayatullah State Islamic University Jakarta	Medical Research Center, Faculty of Medicine, Syarif Hidayatullah State Islamic University Jakarta	Laifa Hendarmin, Chris Adhiyanto, Erike Suwarsono, Zeti Harriyati, Rini Puspitaningrum, Ferania Mela, Dennis Nurjadi
19	hCoV-19/Indonesia/EJ-ITD-3601NT/2020	EPI_ISL_560991	RSUD Dr. Soetomo	Institute of Tropical Disease, Universitas Airlangga	Rima R Prasetya, Krisnoadi Rahardjo, Aldise M Nastri, Jezzy R Dewantari, Joni Wahyuhadi, Gatot Soegiarto, Laksmi Wulandari, Retno A Setyoningrum, Resti Yudhawati, Yohko K Shimizu, Mitsuhiro Nishimura, Yasuko Mori, Soetjipto, Kazufumi Shimizu, Maria I Lusida
20	hCoV-19/Indonesia/EJ-ITD-8402NT/2020	EPI_ISL_529138	RSAL Dr. Ramelan Surabaya	Institute of Tropical Disease, Universitas Airlangga	Jezzy R Dewantari, Rima R Prasetya, Krisnoadi Rahardjo, Aldise M Nastri, Radito Soesanto, Gatot Soegiarto, Laksmi Wulandari, Retno A Setyoningrum, Resti Yudhawati, Yohko K Shimizu, Mitsuhiro Nishimura, Yasuko Mori, Soetjipto, Kazufumi Shimizu, Maria I Lusida
21	hCoV-19/Indonesia/JB-EIJK16/2020	EPI_ISL_574606	RS Siloam Purwakarta	Eijkman Institute for Molecular Biology, Ministry of Research and Technology/National Agency for Research and Innovation	Frilasita A Yudhaputri, Edison Johar, Hidayat Trimarsanto, Iskandar A Adnan, Willy Agustine, David H Muljono, Safarina G Malik, Herawati Sudoyo, Khin Saw Myint, Amin Soebandrio
22	hCoV-19/Indonesia/JB-EIJK41/2020	EPI_ISL_574612	RS Hermina Mekarsari	Eijkman Institute for Molecular Biology, Ministry of Research and Technology/National Agency for Research and Innovation	Frilasita A Yudhaputri, Edison Johar, Hidayat Trimarsanto, Iskandar A Adnan, Willy Agustine, David H Muljono, Safarina G Malik, Herawati Sudoyo, Khin Saw Myint, Amin Soebandrio
23	hCoV-19/Indonesia/JB-TFRIC19-L4173/2020	EPI_ISL_511879	Laboratorium Kesehatan Provinsi Jawa Barat	Molecular Genetics Laboratory-Faculty of Medicine-Universitas Padjadjaran; School of Life Sciences and Technology & School of Pharmacy-Institut Teknologi Bandung; Laboratorium Kesehatan Provinsi Jawa Barat	Marselina Irasonia Tan, Yunia Sribudiani, Catur Riani, Azzania Fibriani, Husna Nugrahapraja, Tarwadi, Ema Rahmawati, Hesti Lina Wiraswati, Lia Faridah, Savira Ekawardhani, Ryan Bayusantika Ristandi, Rifky Waluyajati Rachman, Cut Nur Cinthia Alamanda, Hammam Riza, Soni Solistia Wirawan, Agung Eru Wibowo
24	hCoV-19/Indonesia/JB-TFRIC19-R24754/2020	EPI_ISL_528745	Laboratorium Kesehatan Provinsi Jawa Barat	School of Life Sciences and Technology & School of Pharmacy-Institut Teknologi Bandung; Molecular Genetics Laboratory-Faculty of Medicine-Universitas Padjadjaran; Laboratorium Kesehatan Provinsi Jawa Barat	Marselina Irasonia Tan, Yunia Sribudiani, Catur Riani, Azzania Fibriani, Husna Nugrahapraja, Tarwadi, Ema Rahmawati, Savira Ekawardhani, Hesti Lina Wiraswati, Ryan Bayusantika Ristandi, Rifky Waluyajati Rachman, Cut Nur Cinthia Alamanda, Lia Faridah, Tri Hanggono Achmad, Mas Rizky A.A. Syamsunarno, Fensi Amalina, Hammam Riza, Sony Solistia Wirawan, Agung Eru Wibowo, Irvan Faizal
25	hCoV-19/Indonesia/JB-TFRIC19-R30535/2020	EPI_ISL_528747	Santo Borromeus Hospital	School of Pharmacy & School of Life Sciences and Technology - Institut Teknologi Bandung; Molecular Genetics Laboratory-Faculty of Medicine-Universitas Padjadjaran; Laboratorium Kesehatan Provinsi Jawa Barat	Catur Riani, Marselina Irasonia Tan, Yunia Sribudiani, Azzania Fibriani, Husna Nugrahapraja, Tarwadi, Ema Rahmawati, Savira Ekawardhani, Hesti Lina Wiraswati, Ryan Bayusantika Ristandi, Rifky Waluyajati Rachman, Cut Nur Cinthia Alamanda, Lia Faridah, Miftahul Faridl, Karimatu Khoirunnisa, Hammam Riza, Sony Solistia Wirawan, Agung Eru Wibowo, Irvan Faizal
26	hCoV-19/Indonesia/JB-TFRIC19-R47609/2020	EPI_ISL_528746	Immanuel Hospital	Molecular Genetics Laboratory-Faculty of Medicine-Universitas Padjadjaran; School of Life Sciences and Technology & School of Pharmacy-Institut Teknologi Bandung; Laboratorium Kesehatan Provinsi Jawa Barat	Yunia Sribudiani,Tri Hanggono Achmad, Mas Rizky A.A. Syamsunarno, Fensi Amalina, Catur Riani, Azzania Fibriani, Husna Nugrahapraja, Marselina Irasonia Tan, Tarwadi, Ema Rahmawati, Savira Ekawardhani, Hesti Lina Wiraswati, Ryan Bayusantika Ristandi, Rifky Waluyajati Rachman, Cut Nur Cinthia Alamanda, Lia Faridah, Hammam Riza, Sony Solistia Wirawan, Agung Eru Wibowo, Irvan Faizal
27	hCoV-19/Indonesia/JB-TFRIC19-R48562/2020	EPI_ISL_528748	Dinkes Provinsi Jawa Barat	School of Life Sciences and Technology & School of Pharmacy-Institut Teknologi Bandung; Molecular Genetics Laboratory-Faculty of Medicine-Universitas Padjadjaran; Laboratorium Kesehatan Provinsi Jawa Barat	Azzania Fibriani, Catur Riani, Marselina Irasonia Tan, Yunia Sribudiani, Husna Nugrahapraja, Tarwadi, Ema Rahmawati, Savira Ekawardhani, Hesti Lina Wiraswati, Ryan Bayusantika Ristandi, Rifky Waluyajati Rachman, Cut Nur Cinthia Alamanda, Lia Faridah, Gusti Ayu Prani Pradani, Adelina Khristiani Rahayu, Hammam Riza, Sony Solistia Wirawan, Agung Eru Wibowo, Irvan Faizal
28	hCoV-19/Indonesia/JB-TFRIC19-R48875/2020	EPI_ISL_528752	Dr. H. A. Rotinsulu Lung Hospital	School of Pharmacy & School of Life Sciences and Technology - Institut Teknologi Bandung; Molecular Genetics Laboratory-Faculty of Medicine-Universitas Padjadjaran; Laboratorium Kesehatan Provinsi Jawa Barat	Catur Riani, Marselina Irasonia Tan, Yunia Sribudiani, Azzania Fibriani, Husna Nugrahapraja, Tarwadi, Ema Rahmawati, Savira Ekawardhani, Hesti Lina Wiraswati, Ryan Bayusantika Ristandi, Rifky Waluyajati Rachman, Cut Nur Cinthia Alamanda, Lia Faridah, Gusti Ayu Prani Pradani, Adelina Khristiani Rahayu, Hammam Riza, Sony Solistia Wirawan, Agung Eru Wibowo, Irvan Faizal
29	hCoV-19/Indonesia/JB-TFRIC19-R49344/2020	EPI_ISL_528751	Santo Borromeus Hospital	Molecular Genetics Laboratory-Faculty of Medicine-Universitas Padjadjaran; School of Life Sciences and Technology & School of Pharmacy-Institut Teknologi Bandung; Laboratorium Kesehatan Provinsi Jawa Barat	Yunia Sribudiani, Tri Hanggono Achmad, Mas Rizky A.A. Syamsunarno, Fensi Amalina, Catur Riani, Azzania Fibriani, Husna Nugrahapraja, Marselina Irasonia Tan, Tarwadi, Ema Rahmawati, Savira Ekawardhani, Hesti Lina Wiraswati, Ryan Bayusantika Ristandi, Rifky Waluyajati Rachman, Cut Nur Cinthia Alamanda, Lia Faridah, Hammam Riza, Sony Solistia Wirawan, Agung Eru Wibowo, Irvan Faizal
30	hCoV-19/Indonesia/JB-TFRIC19-R49542/2020	EPI_ISL_528750	Santo Borromeus Hospital	School of Life Sciences and Technology & School of Pharmacy-Institut Teknologi Bandung; Molecular Genetics Laboratory-Faculty of Medicine-Universitas Padjadjaran; Laboratorium Kesehatan Provinsi Jawa Barat	Marselina Irasonia Tan, Yunia Sribudiani, Catur Riani, Azzania Fibriani, Husna Nugrahapraja, Tarwadi, Ema Rahmawati, Savira Ekawardhani, Hesti Lina Wiraswati, Ryan Bayusantika Ristandi, Rifky Waluyajati Rachman, Cut Nur Cinthia Alamanda, Lia Faridah, Miftahul Faridl, Karimatu Khoirunnisa, Hammam Riza, Sony Solistia Wirawan, Agung Eru Wibowo, Irvan Faizal
31	hCoV-19/Indonesia/JB-TFRIC19-R49544/2020	EPI_ISL_528759	Santo Borromeus Hospital	School of Life Sciences and Technology & School of Pharmacy-Institut Teknologi Bandung; Molecular Genetics Laboratory-Faculty of Medicine-Universitas Padjadjaran; Laboratorium Kesehatan Provinsi Jawa Barat	Husna Nugrahapraja, Azzania Fibriani, Catur Riani, Marselina Irasonia Tan, Yunia Sribudiani, Tarwadi, Ema Rahmawati, Savira Ekawardhani, Hesti Lina Wiraswati, Ryan Bayusantika Ristandi, Rifky Waluyajati Rachman, Cut Nur Cinthia Alamanda, Lia Faridah, Tri Hanggono Achmad, Mas Rizky A.A. Syamsunarno, Fensi Amalina, Hammam Riza, Sony Solistia Wirawan, Agung Eru Wibowo, Irvan Faizal
32	hCoV-19/Indonesia/JB-TFRIC19-R4975/2020	EPI_ISL_528749	Santosa Hospital Bandung Central	School of Life Sciences and Technology & School of Pharmacy-Institut Teknologi Bandung; Molecular Genetics Laboratory-Faculty of Medicine-Universitas Padjadjaran; Laboratorium Kesehatan Provinsi Jawa Barat	Husna Nugrahapraja, Azzania Fibriani, Catur Riani, Marselina Irasonia Tan, Yunia Sribudiani, Tarwadi, Ema Rahmawati, Savira Ekawardhani, Hesti Lina Wiraswati, Ryan Bayusantika Ristandi, Rifky Waluyajati Rachman, Cut Nur Cinthia Alamanda, Lia Faridah, Davin H. E. Setiamarga, Rizki Mardian, Hammam Riza, Sony Solistia Wirawan, Agung Eru Wibowo, Irvan Faizal
33	hCoV-19/Indonesia/JI-ITD-12202V/2020	EPI_ISL_529967	RSUD Sidoarjo	Institute of Tropical Disease, Universitas Airlangga	Aldise M Nastri, Jezzy R Dewantari, Rima R Prasetya, Krisnoadi Rahardjo, Atok Irawan, Gatot Soegiarto, Laksmi Wulandari, Retno A Setyoningrum, Resti Yudhawati, Yohko K Shimizu, Mitsuhiro Nishimura, Yasuko Mori, Soetjipto, Kazufumi Shimizu, Maria I Lusida
34	hCoV-19/Indonesia/JI-ITD-1273NT/2020	EPI_ISL_458081	RSUD Bangil Pasuruan	Institute of Tropical Disease, Universitas Airlangga	Jezzy R Dewantari, Rima R Prasetya, Krisnoadi Rahardjo, Aldise M Nastri, Arma Roosalina, Gatot Soegiarto, Laksmi Wulandari, Retno A Setyoningrum, Resti Yudhawati, Yohko K Shimizu, Mitsuhiro Nishimura, Yasuko Mori, Soetjipto, Kazufumi Shimizu, Maria I Lusida
35	hCoV-19/Indonesia/JI-ITD-136N/2020	EPI_ISL_529961	Husada Utama Hospital	Institute of Tropical Disease, Universitas Airlangga	Krisnoadi Rahardjo, Aldise M Nastri, Jezzy R Dewantari, Rima R Prasetya, Didi Dewanto, Gatot Soegiarto, Laksmi Wulandari, Retno A Setyoningrum, Resti Yudhawati, Yohko K Shimizu, Mitsuhiro Nishimura, Yasuko Mori, Soetjipto, Kazufumi Shimizu, Maria I Lusida
36	hCoV-19/Indonesia/JI-ITD-150Sp/2020	EPI_ISL_529962	Universitas Airlangga Hospital	Institute of Tropical Disease, Universitas Airlangga	Jezzy R Dewantari, Rima R Prasetya, Krisnoadi Rahardjo, Aldise M Nastri, Nasronudin, Gatot Soegiarto, Laksmi Wulandari, Retno A Setyoningrum, Resti Yudhawati, Yohko K Shimizu, Mitsuhiro Nishimura, Yasuko Mori, Soetjipto, Kazufumi Shimizu, Maria I Lusida
37	hCoV-19/Indonesia/JI-ITD-17398NT/2020	EPI_ISL_529963	Universitas Airlangga Hospital	Institute of Tropical Disease, Universitas Airlangga	Rima R Prasetya, Krisnoadi Rahardjo, Aldise M Nastri, Jezzy R Dewantari, Nasronudin, Gatot Soegiarto, Laksmi Wulandari, Retno A Setyoningrum, Resti Yudhawati, Yohko K Shimizu, Mitsuhiro Nishimura, Yasuko Mori, Soetjipto, Kazufumi Shimizu, Maria I Lusida
38	hCoV-19/Indonesia/JI-ITD-3101NT/2020	EPI_ISL_458083	Adi Husada Undaan Hospital	Institute of Tropical Disease, Universitas Airlangga	Rima R Prasetya, Krisnoadi Rahardjo, Aldise M Nastri, Jezzy R Dewantari, Irawati Marga, Gatot Soegiarto, Laksmi Wulandari, Retno A Setyoningrum, Resti Yudhawati, Yohko K Shimizu, Mitsuhiro Nishimura, Yasuko Mori, Soetjipto, Kazufumi Shimizu, Maria I Lusida
39	hCoV-19/Indonesia/JI-ITD-3590NT/2020	EPI_ISL_437188	RSUD Dr. Soetomo	Institute of Tropical Disease, Universitas Airlangga	Krisnoadi Rahardjo, Aldise M Nastri, Jezzy R Dewantari, Rima R Prasetya, Joni Wahyuhadi, Gatot Soegiarto, Laksmi Wulandari, Retno A Setyoningrum, Resti Y Meliana, Yohko K Shimizu, Mitsuhiro Nishimura, Yasuko Mori, Soetjipto, Kazufumi Shimizu, Maria I Lusida
40	hCoV-19/Indonesia/JI-ITD-4859V/2020	EPI_ISL_529965	RSUD Dr. Soetomo	Institute of Tropical Disease, Universitas Airlangga	Krisnoadi Rahardjo, Aldise M Nastri, Jezzy R Dewantari, Rima R Prasetya, Joni Wahyuhadi, Gatot Soegiarto, Laksmi Wulandari, Retno A Setyoningrum, Resti Yudhawati, Yohko K Shimizu, Mitsuhiro Nishimura, Yasuko Mori, Soetjipto, Kazufumi Shimizu, Maria I Lusida
41	hCoV-19/Indonesia/JI-ITD-7061V/2020	EPI_ISL_529966	RSUD Sidoarjo	Institute of Tropical Disease, Universitas Airlangga	Kazufumi Shimizu, Krisnoadi Rahardjo, Aldise M Nastri, Jezzy R Dewantari, Rima R Prasetya, Atok Irawan, Gatot Soegiarto, Laksmi Wulandari, Retno A Setyoningrum, Resti Yudhawati, Yohko K Shimizu, Mitsuhiro Nishimura, Yasuko Mori, Soetjipto, Maria I Lusida
42	hCoV-19/Indonesia/JI-ITD-853Sp/2020	EPI_ISL_437187	Siloam Hospitals	Institute of Tropical Disease, Universitas Airlangga	Kazufumi Shimizu, Krisnoadi Rahardjo, Aldise M Nastri, Jezzy R Dewantari, Rima R Prasetya, Maria M Padmidewi, Gatot Soegiarto, Laksmi Wulandari, Retno A Setyoningrum, Resti Y Meliana, Yohko K Shimizu, Mitsuhiro Nishimura, Yasuko Mori, Soetjipto, Maria I Lusida
43	hCoV-19/Indonesia/JK-EIJK-01/2020	EPI_ISL_437189	Pusat Pertamina Hospital	Eijkman Institute for Molecular Biology, Ministry of Research and Technology/National Agency for Research and Innovation	Edison Johar, Frilasita A Yudhaputri, Hidayat Trimarsanto, David H Muljono, Safarina G Malik, Khin Saw Myint, Amin Soebandrio
44	hCoV-19/Indonesia/JK-EIJK-0141/2020	EPI_ISL_435281	Medistra Hospital Jakarta	Eijkman Institute for Molecular Biology, Ministry of Research and Technology/National Agency for Research and Innovation	Edison Johar, Frilasita A Yudhaputri, Hidayat Trimarsanto, David H Muljono, Safarina G Malik, Khin Saw Myint, Amin Soebandrio
45	hCoV-19/Indonesia/JK-EIJK-02/2020	EPI_ISL_437190	RS Pondok Indah Hospital – Pondok Indah	Eijkman Institute for Molecular Biology, Ministry of Research and Technology/National Agency for Research and Innovation	Edison Johar, Frilasita A Yudhaputri, Hidayat Trimarsanto, David H Muljono, Safarina G Malik, Khin Saw Myint, Amin Soebandrio
46	hCoV-19/Indonesia/JK-EIJK-03/2020	EPI_ISL_437191	RS Pondok Indah Hospital – Pondok Indah	Eijkman Institute for Molecular Biology, Ministry of Research and Technology/National Agency for Research and Innovation	Edison Johar, Frilasita A Yudhaputri, Hidayat Trimarsanto, David H Muljono, Safarina G Malik, Khin Saw Myint, Amin Soebandrio
47	hCoV-19/Indonesia/JK-EIJK-0317/2020	EPI_ISL_435282	RS Pondok Indah Hospital – Pondok Indah	Eijkman Institute for Molecular Biology, Ministry of Research and Technology/National Agency for Research and Innovation	Edison Johar, Frilasita A Yudhaputri, Hidayat Trimarsanto, David H Muljono, Safarina G Malik, Khin Saw Myint, Amin Soebandrio
48	hCoV-19/Indonesia/JK-EIJK-04/2020	EPI_ISL_437192	Mitra Keluarga Kelapa Gading Hospital	Eijkman Institute for Molecular Biology, Ministry of Research and Technology/National Agency for Research and Innovation	Edison Johar, Frilasita A Yudhaputri, Hidayat Trimarsanto, David H Muljono, Safarina G Malik, Khin Saw Myint, Amin Soebandrio
49	hCoV-19/Indonesia/JK-EIJK-07/2020	EPI_ISL_467376	RSUP Fatmawati	Eijkman Institute for Molecular Biology, Ministry of Research and Technology/National Agency for Research and Innovation	Edison Johar, Frilasita A Yudhaputri, Hidayat Trimarsanto, David H Muljono, Safarina G Malik, Khin Saw Myint, Amin Soebandrio
50	hCoV-19/Indonesia/JK-EIJK19/2020	EPI_ISL_574607	RS Husada	Eijkman Institute for Molecular Biology, Ministry of Research and Technology/National Agency for Research and Innovation	Frilasita A Yudhaputri, Edison Johar, Hidayat Trimarsanto, Iskandar A Adnan, Willy Agustine, David H Muljono, Safarina G Malik, Herawati Sudoyo, Khin Saw Myint, Amin Soebandrio
51	hCoV-19/Indonesia/JK-EIJK20/2020	EPI_ISL_574608	RS Mitra Keluarga Kelapa Gading	Eijkman Institute for Molecular Biology, Ministry of Research and Technology/National Agency for Research and Innovation	Frilasita A Yudhaputri, Edison Johar, Hidayat Trimarsanto, Iskandar A Adnan, Willy Agustine, David H Muljono, Safarina G Malik, Herawati Sudoyo, Khin Saw Myint, Amin Soebandrio
52	hCoV-19/Indonesia/JK-EIJK-23/2020	EPI_ISL_568687	RSUP Fatmawati	Eijkman Institute for Molecular Biology, Ministry of Research and Technology/National Agency for Research and Innovation	Frilasita A Yudhaputri, Edison Johar, Hidayat Trimarsanto, Iskandar A Adnan, Willy Agustine, David H Muljono, Safarina G Malik, Herawati Sudoyo, Khin Saw Myint, Amin Soebandrio
53	hCoV-19/Indonesia/JK-EIJK24/2020	EPI_ISL_574609	RSJPD Harapan Kita	Eijkman Institute for Molecular Biology, Ministry of Research and Technology/National Agency for Research and Innovation	Frilasita A Yudhaputri, Edison Johar, Hidayat Trimarsanto, Iskandar A Adnan, Willy Agustine, David H Muljono, Safarina G Malik, Herawati Sudoyo, Khin Saw Myint, Amin Soebandrio
54	hCoV-19/Indonesia/JK-EIJK-2444/2020	EPI_ISL_435283	RS Pondok Indah Hospital – Pondok Indah	Eijkman Institute for Molecular Biology, Ministry of Research and Technology/National Agency for Research and Innovation	Edison Johar, Frilasita A Yudhaputri, Hidayat Trimarsanto, David H Muljono, Safarina G Malik, Khin Saw Myint, Amin Soebandrio
55	hCoV-19/Indonesia/JK-EIJK-32/2020	EPI_ISL_568688	RS Pelni	Eijkman Institute for Molecular Biology, Ministry of Research and Technology/National Agency for Research and Innovation	Frilasita A Yudhaputri, Edison Johar, Hidayat Trimarsanto, Iskandar A Adnan, Willy Agustine, David H Muljono, Safarina G Malik, Herawati Sudoyo, Khin Saw Myint, Amin Soebandrio
56	hCoV-19/Indonesia/JK-EIJK34/2020	EPI_ISL_574610	Puskesmas Tambora	Eijkman Institute for Molecular Biology, Ministry of Research and Technology/National Agency for Research and Innovation	Frilasita A Yudhaputri, Edison Johar, Hidayat Trimarsanto, Iskandar A Adnan, Willy Agustine, David H Muljono, Safarina G Malik, Herawati Sudoyo, Khin Saw Myint, Amin Soebandrio
57	hCoV-19/Indonesia/JK-EIJK-38/2020	EPI_ISL_568689	RS Pondok Indah Hospital – Pondok Indah	Eijkman Institute for Molecular Biology, Ministry of Research and Technology/National Agency for Research and Innovation	Frilasita A Yudhaputri, Edison Johar, Hidayat Trimarsanto, Iskandar A Adnan, Willy Agustine, David H Muljono, Safarina G Malik, Herawati Sudoyo, Khin Saw Myint, Amin Soebandrio
58	hCoV-19/Indonesia/JK-EIJK-40/2020	EPI_ISL_568691	RSUP Fatmawati	Eijkman Institute for Molecular Biology, Ministry of Research and Technology/National Agency for Research and Innovation	Frilasita A Yudhaputri, Edison Johar, Hidayat Trimarsanto, Iskandar A Adnan, Willy Agustine, David H Muljono, Safarina G Malik, Herawati Sudoyo, Khin Saw Myint, Amin Soebandrio
59	hCoV-19/Indonesia/JK-EIJK42/2020	EPI_ISL_574613	RS Harapan Bunda	Eijkman Institute for Molecular Biology, Ministry of Research and Technology/National Agency for Research and Innovation	Frilasita A Yudhaputri, Edison Johar, Hidayat Trimarsanto, Iskandar A Adnan, Willy Agustine, David H Muljono, Safarina G Malik, Herawati Sudoyo, Khin Saw Myint, Amin Soebandrio
60	hCoV-19/Indonesia/JK-EIJK-43/2020	EPI_ISL_568692	RS Kramat 128	Eijkman Institute for Molecular Biology, Ministry of Research and Technology/National Agency for Research and Innovation	Frilasita A Yudhaputri, Edison Johar, Hidayat Trimarsanto, Iskandar A Adnan, Willy Agustine, David H Muljono, Safarina G Malik, Herawati Sudoyo, Khin Saw Myint, Amin Soebandrio
61	hCoV-19/Indonesia/JK-EIJK45/2020	EPI_ISL_574614	RS Kramat 128	Eijkman Institute for Molecular Biology, Ministry of Research and Technology/National Agency for Research and Innovation	Frilasita A Yudhaputri, Edison Johar, Hidayat Trimarsanto, Iskandar A Adnan, Willy Agustine, David H Muljono, Safarina G Malik, Herawati Sudoyo, Khin Saw Myint, Amin Soebandrio
62	hCoV-19/Indonesia/JK-EIJK46/2020	EPI_ISL_574615	RS Harapan Bunda	Eijkman Institute for Molecular Biology, Ministry of Research and Technology/National Agency for Research and Innovation	Frilasita A Yudhaputri, Edison Johar, Hidayat Trimarsanto, Iskandar A Adnan, Willy Agustine, David H Muljono, Safarina G Malik, Herawati Sudoyo, Khin Saw Myint, Amin Soebandrio
63	hCoV-19/Indonesia/JK-EIJK47/2020	EPI_ISL_574616	RS Kramat 128	Eijkman Institute for Molecular Biology, Ministry of Research and Technology/National Agency for Research and Innovation	Frilasita A Yudhaputri, Edison Johar, Hidayat Trimarsanto, Iskandar A Adnan, Willy Agustine, David H Muljono, Safarina G Malik, Herawati Sudoyo, Khin Saw Myint, Amin Soebandrio
64	hCoV-19/Indonesia/JK-EIJK49/2020	EPI_ISL_574618	RS Kramat 128	Eijkman Institute for Molecular Biology, Ministry of Research and Technology/National Agency for Research and Innovation	Hidayat Trimarsanto, Frilasita A Yudhaputri, Edison Johar, Iskandar A Adnan, Willy Agustine, David H Muljono, Safarina G Malik, Herawati Sudoyo, Khin Saw Myint, Amin Soebandrio
65	hCoV-19/Indonesia/JK-NIHRD-C0027475/2020	EPI_ISL_574433	National Institute of Health Research and Development	National Institute of Health Research and Development	Pawestri, HA; Subangkit; Puspa, KD; Nugraha, AA; Ikawati, HD; Pangesti, KNA; Soekarso, T; Susilarini, NK; Hariastuti, NI; Nikmah, UA; Mursinah; Febriyani, A; Herman, R; Susanti, N; Herna; Febriyanti, T; Nurhadi, M; Paisal; Ramadhany, R; Agustiningsih; Kurniawati, J; Kipuw, NL; Muna, F; Indalau, IL; Adam, K; Wibowo, HA; Rizki, A; Puspandary, N; Setiawaty,V.
66	hCoV-19/Indonesia/JK-NIHRD-MI2851/2020	EPI_ISL_538508	National Institute of Health Research and Development	National Institute of Health Research and Development	Pawestri, HA; Subangkit; Puspa, KD; Nugraha, AA; Ikawati, HD; Pangesti, KNA; Soekarso, T; Susilarini, NK; Hariastuti, NI; Nikmah, UA; Mursinah; Febriyani, A; Herman, R; Susanti, N; Herna; Febriyanti, T; Nurhadi, M; Paisal; Ramadhany, R; Agustiningsih; Kurniawati, J; Kipuw, NL; Muna, F; Indalau, IL; Adam, K; Wibowo, HA; Rizki, A; Puspandary, N; Setiawaty,V.
67	hCoV-19/Indonesia/JK-NIHRD-MI41613/2020	EPI_ISL_538504	National Institute of Health Research and Development	National Institute of Health Research and Development	Pawestri, HA; Subangkit; Puspa, KD; Nugraha, AA; Ikawati, HD; Pangesti, KNA; Soekarso, T; Susilarini, NK; Hariastuti, NI; Nikmah, UA; Mursinah; Febriyani, A; Herman, R; Susanti, N; Herna; Febriyanti, T; Nurhadi, M; Paisal; Ramadhany, R; Agustiningsih; Kurniawati, J; Kipuw, NL; Muna, F; Indalau, IL; Adam, K; Wibowo, HA; Rizki, A; Puspandary, N; Setiawaty,V.
68	hCoV-19/Indonesia/JK-NIHRD-MI43269/2020	EPI_ISL_576386	National Institute of Health Research and Development	National Institute of Health Research and Development	Pawestri, HA; Subangkit; Puspa, KD; Nugraha, AA; Ikawati, HD; Pangesti, KNA; Soekarso, T; Susilarini, NK; Hariastuti, NI; Nikmah, UA; Mursinah; Febriyani, A; Herman, R; Susanti, N; Herna; Febriyanti, T; Nurhadi, M; Paisal; Ramadhany, R; Agustiningsih; Kurniawati, J; Kipuw, NL; Muna, F; Indalau, IL; Adam, K; Wibowo, HA; Rizki, A; Puspandary, N; Setiawaty,V.
69	hCoV-19/Indonesia/JK-NIHRD-MI52885/2020	EPI_ISL_538505	National Institute of Health Research and Development	National Institute of Health Research and Development	Pawestri, HA; Subangkit; Puspa, KD; Nugraha, AA; Ikawati, HD; Pangesti, KNA; Soekarso, T; Susilarini, NK; Hariastuti, NI; Nikmah, UA; Mursinah; Febriyani, A; Herman, R; Susanti, N; Herna; Febriyanti, T; Nurhadi, M; Paisal; Ramadhany, R; Agustiningsih; Kurniawati, J; Kipuw, NL; Muna, F; Indalau, IL; Adam, K; Wibowo, HA; Rizki, A; Puspandary, N; Setiawaty,V.
70	hCoV-19/Indonesia/JK-NIHRD-MI52946/2020	EPI_ISL_538509	National Institute of Health Research and Development	National Institute of Health Research and Development	Pawestri, HA; Subangkit; Puspa, KD; Nugraha, AA; Ikawati, HD; Pangesti, KNA; Soekarso, T; Susilarini, NK; Hariastuti, NI; Nikmah, UA; Mursinah; Febriyani, A; Herman, R; Susanti, N; Herna; Febriyanti, T; Nurhadi, M; Paisal; Ramadhany, R; Agustiningsih; Kurniawati, J; Kipuw, NL; Muna, F; Indalau, IL; Adam, K; Wibowo, HA; Rizki, A; Puspandary, N; Setiawaty,V.
71	hCoV-19/Indonesia/KI-EIJK-05/2020	EPI_ISL_467374	Dinkes Samarinda	Eijkman Institute for Molecular Biology, Ministry of Research and Technology/National Agency for Research and Innovation	Edison Johar, Frilasita A Yudhaputri, Hidayat Trimarsanto, David H Muljono, Safarina G Malik, Khin Saw Myint, Amin Soebandrio
72	hCoV-19/Indonesia/KS-NIHRD-PME4900/2020	EPI_ISL_538510	RSUD Ulin Banjarmasin South Kalimantan	National Institute of Health Research and Development	Pawestri, HA; Subangkit; Puspa, KD; Nugraha, AA; Ikawati, HD; Pangesti, KNA; Soekarso, T; Paisal; Pasaribu, M; Setiawaty,V.
73	hCoV-19/Indonesia/PA-EIJK09/2020	EPI_ISL_574603	RS Freeport Tembagapura	Eijkman Institute for Molecular Biology, Ministry of Research and Technology/National Agency for Research and Innovation	Frilasita A Yudhaputri, Edison Johar, Hidayat Trimarsanto, Iskandar A Adnan, Willy Agustine, David H Muljono, Safarina G Malik, Herawati Sudoyo, Khin Saw Myint, Amin Soebandrio
74	hCoV-19/Indonesia/PA-NIHRD-C0710684/2020	EPI_ISL_538507	Balai Penelitian dan Pengembangan Biomedis Papua	National Institute of Health Research and Development	Pawestri, HA; Subangkit; Puspa, KD; Nugraha, AA; Ikawati, HD; Pangesti, KNA; Soekarso, T; Paisal; Oktavian, A; Hutapea, HML; Setiawaty,V.
75	hCoV-19/Indonesia/PA-NIHRD-C0710717/2020	EPI_ISL_538506	Balai Penelitian dan Pengembangan Biomedis Papua	National Institute of Health Research and Development	Pawestri, HA; Subangkit; Puspa, KD; Nugraha, AA; Ikawati, HD; Pangesti, KNA; Soekarso, T; Paisal; Oktavian, A; Hutapea, HML; Setiawaty,V.
76	hCoV-19/Indonesia/PA-NIHRD-PME4306/2020	EPI_ISL_538512	Balai Penelitian dan Pengembangan Biomedis Papua	National Institute of Health Research and Development	Pawestri, HA; Subangkit; Puspa, KD; Nugraha, AA; Ikawati, HD; Pangesti, KNA; Soekarso, T; Paisal; Pasaribu, M; Setiawaty,V.
77	hCoV-19/Indonesia/PP-EIJK-11/2020	EPI_ISL_568693	RS Freeport Tembagapura	Eijkman Institute for Molecular Biology, Ministry of Research and Technology/National Agency for Research and Innovation	Frilasita A Yudhaputri, Edison Johar, Hidayat Trimarsanto, Iskandar A Adnan, Willy Agustine, David H Muljono, Safarina G Malik, Herawati Sudoyo, Khin Saw Myint, Amin Soebandrio
78	hCoV-19/Indonesia/SA-EIJK-06/2020	EPI_ISL_467375	RSUP Prof. Dr. R. Kandou Manado	Eijkman Institute for Molecular Biology, Ministry of Research and Technology/National Agency for Research and Innovation	Edison Johar, Frilasita A Yudhaputri, Hidayat Trimarsanto, David H Muljono, Safarina G Malik, Khin Saw Myint, Amin Soebandrio
79	hCoV-19/Indonesia/SA-EIJK-12/2020	EPI_ISL_568694	RSUP Prof. Dr. R. Kandou Manado	Eijkman Institute for Molecular Biology, Ministry of Research and Technology/National Agency for Research and Innovation	Frilasita A Yudhaputri, Edison Johar, Hidayat Trimarsanto, Iskandar A Adnan, Willy Agustine, David H Muljono, Safarina G Malik, Herawati Sudoyo, Khin Saw Myint, Amin Soebandrio
80	hCoV-19/Indonesia/SA-EIJK13/2020	EPI_ISL_574604	RSUP Prof. Dr. R. Kandou Manado	Eijkman Institute for Molecular Biology, Ministry of Research and Technology/National Agency for Research and Innovation	Frilasita A Yudhaputri, Edison Johar, Hidayat Trimarsanto, Iskandar A Adnan, Willy Agustine, David H Muljono, Safarina G Malik, Herawati Sudoyo, Khin Saw Myint, Amin Soebandrio
81	hCoV-19/Indonesia/SA-EIJK50/2020	EPI_ISL_574619	BTKLPP Kelas I Manado	Eijkman Institute for Molecular Biology, Ministry of Research and Technology/National Agency for Research and Innovation	Hidayat Trimarsanto, Frilasita A Yudhaputri, Edison Johar, Iskandar A Adnan, Willy Agustine, David H Muljono, Safarina G Malik, Herawati Sudoyo, Khin Saw Myint, Amin Soebandrio
82	hCoV-19/Indonesia/SA-EIJK51/2020	EPI_ISL_574620	BTKLPP Kelas I Manado	Eijkman Institute for Molecular Biology, Ministry of Research and Technology/National Agency for Research and Innovation	Hidayat Trimarsanto, Frilasita A Yudhaputri, Edison Johar, Iskandar A Adnan, Willy Agustine, David H Muljono, Safarina G Malik, Herawati Sudoyo, Khin Saw Myint, Amin Soebandrio
83	hCoV-19/Indonesia/SA-EIJK52/2020	EPI_ISL_574621	BTKLPP Kelas I Manado	Eijkman Institute for Molecular Biology, Ministry of Research and Technology/National Agency for Research and Innovation	Hidayat Trimarsanto, Frilasita A Yudhaputri, Edison Johar, Iskandar A Adnan, Willy Agustine, David H Muljono, Safarina G Malik, Herawati Sudoyo, Khin Saw Myint, Amin Soebandrio
84	hCoV-19/Indonesia/SA-EIJK53/2020	EPI_ISL_574622	BTKLPP Kelas I Manado	Eijkman Institute for Molecular Biology, Ministry of Research and Technology/National Agency for Research and Innovation	Hidayat Trimarsanto, Frilasita A Yudhaputri, Edison Johar, Iskandar A Adnan, Willy Agustine, David H Muljono, Safarina G Malik, Herawati Sudoyo, Khin Saw Myint, Amin Soebandrio
85	hCoV-19/Indonesia/SA-EIJK54/2020	EPI_ISL_574623	BTKLPP Kelas I Manado	Eijkman Institute for Molecular Biology, Ministry of Research and Technology/National Agency for Research and Innovation	Hidayat Trimarsanto, Frilasita A Yudhaputri, Edison Johar, Iskandar A Adnan, Willy Agustine, David H Muljono, Safarina G Malik, Herawati Sudoyo, Khin Saw Myint, Amin Soebandrio
86	hCoV-19/Indonesia/TNG-LIPI001/2020	EPI_ISL_518819	Qadr Hospital, Tangerang, Banten	Biosafety Level-3 Laboratory, Indonesian Institute of Sciences (LIPI)	Anik Budhi Dharmayanthi, Syam Budi Iryanto, Andri Wardiana, Anggia Prasetyoputri, Isa Nuryana, Ade Andriani, Ario Betha Juanssilfero, Asep M Ridwanuloh, Ahmad Fathoni, Rifki Sadikin, Ratih Asmana Ningrum, Wien Kusharyoto, Puspita Lisdiyanti
87	hCoV-19/Indonesia/YO-EIJK15/2020	EPI_ISL_574605	RSUP dr. Sardjito	Eijkman Institute for Molecular Biology, Ministry of Research and Technology/National Agency for Research and Innovation	Frilasita A Yudhaputri, Edison Johar, Hidayat Trimarsanto, Iskandar A Adnan, Willy Agustine, David H Muljono, Safarina G Malik, Herawati Sudoyo, Khin Saw Myint, Amin Soebandrio
88	hCoV-19/Indonesia/YO-UGM-00061/2020	EPI_ISL_575331	RSUD Wates	Genetics Working Group (Pokja Genetik) Faculty of Medicine, Public Health and Nursing Universitas Gadjah Mada (FK-KMK UGM); Disease Investigation Center Wates Ministry of Agriculture Indonesia; Department of Microbiology FK-KMK UGM; Laboratorium Diagnostik Yayasan Tahija World Mosquito Program (WMP) Yogyakarta Center for Tropical Medicine FK-KMK UGM; Integrated Research Center FK-KMK UGM; Departm…	Gunadi, Hendra Wibawa, . Marcellus, Mohamad S. Hakim, Edwin W. Daniwijaya, Ludhang P. Rizki, Endah Supriyati, Eggi Arguni, Titik Nuryastuti, Tri Wibawa, Dwi AA Nugrahaningsih, Afiahayati, Siswanto, Kristy Iskandar, Nungki Anggorowati, Bastianto Kusumajaya, Zumrati Ahmad, Alvin S. Kalim, Susan Simanjaya
89	hCoV-19/Indonesia/YO-UGM-10001/2020	EPI_ISL_576113	RSUP Dr. Sardjito	Genetics Working Group (Pokja Genetik) Faculty of Medicine, Public Health and Nursing Universitas Gadjah Mada (FK-KMK UGM); Disease Investigation Center Wates Ministry of Agriculture Indonesia; Department of Microbiology FK-KMK UGM; Laboratorium Diagnostik Yayasan Tahija World Mosquito Program (WMP) Yogyakarta Center for Tropical Medicine FK-KMK UGM; Integrated Research Center FK-KMK UGM; Departm…	Gunadi, Hendra Wibawa, . Marcellus, Mohamad S. Hakim, Edwin W. Daniwijaya, Ludhang P. Rizki, Endah Supriyati, Eggi Arguni, Titik Nuryastuti, Tri Wibawa, Dwi AA Nugrahaningsih, Afiahayati, Siswanto, Kristy Iskandar, Nungki Anggorowati, Ika Trisnawati, Riat El Khair, William Widitjiarso, Fadil Fahri
90	hCoV-19/Indonesia/YO-UGM-10002/2020	EPI_ISL_576116	RSUP Dr. Sardjito	Genetics Working Group (Pokja Genetik) Faculty of Medicine, Public Health and Nursing Universitas Gadjah Mada (FK-KMK UGM); Disease Investigation Center Wates Ministry of Agriculture Indonesia; Department of Microbiology FK-KMK UGM; Laboratorium Diagnostik Yayasan Tahija World Mosquito Program (WMP) Yogyakarta Center for Tropical Medicine FK-KMK UGM; Integrated Research Center FK-KMK UGM; Departm…	Gunadi, Hendra Wibawa, . Marcellus, Mohamad S. Hakim, Edwin W. Daniwijaya, Ludhang P. Rizki, Endah Supriyati, Eggi Arguni, Titik Nuryastuti, Tri Wibawa, Dwi AA Nugrahaningsih, Afiahayati, Siswanto, Kristy Iskandar, Nungki Anggorowati, Ika Trisnawati, Sumardi, Eko Budiono, Bambang Sigit Riyanto, Heni Retnowulan, Munawar Gani, Satria Maulana, Nur Rahmi Ananda, Riat El Khair, Yunika Puspadewi, Osman…
91	hCoV-19/Indonesia/YO-UGM-10003/2020	EPI_ISL_576115	RSUP Dr Sardjito	Genetics Working Group (Pokja Genetik) Faculty of Medicine, Public Health and Nursing Universitas Gadjah Mada (FK-KMK UGM); Disease Investigation Center Wates Ministry of Agriculture Indonesia; Department of Microbiology FK-KMK UGM; Laboratorium Diagnostik Yayasan Tahija World Mosquito Program (WMP) Yogyakarta Center for Tropical Medicine FK-KMK UGM; Integrated Research Center FK-KMK UGM; Departm…	Gunadi, Hendra Wibawa, . Marcellus, Mohamad S. Hakim, Edwin W. Daniwijaya, Ludhang P. Rizki, Endah Supriyati, Eggi Arguni, Titik Nuryastuti, Tri Wibawa, Dwi AA Nugrahaningsih, Afiahayati, Siswanto, Kristy Iskandar, Nungki Anggorowati, Ika Trisnawati, Riat El Khair, Yunika Puspadewi, Osman Sianipar, Umi Solekhah Intansari‬, ‪Elizabeth Henny Herningtiyas, Ira Puspitawati, Nur Imma Fatimah Harahap, …
92	hCoV-19/Indonesia/YO-UGM-10004/2020	EPI_ISL_576114	RSUP Dr. Sardjito	Genetics Working Group (Pokja Genetik) Faculty of Medicine, Public Health and Nursing Universitas Gadjah Mada (FK-KMK UGM); Disease Investigation Center Wates Ministry of Agriculture Indonesia; Department of Microbiology FK-KMK UGM; Laboratorium Diagnostik Yayasan Tahija World Mosquito Program (WMP) Yogyakarta Center for Tropical Medicine FK-KMK UGM; Integrated Research Center FK-KMK UGM; Departm…	Gunadi, Hendra Wibawa, . Marcellus, Mohamad S. Hakim, Edwin W. Daniwijaya, Ludhang P. Rizki, Endah Supriyati, Eggi Arguni, Titik Nuryastuti, Tri Wibawa, Dwi AA Nugrahaningsih, Afiahayati, Siswanto, Kristy Iskandar, Nungki Anggorowati, Ika Trisnawati, Riat El Khair, Audric Kenny Tedja, Aditya Rifqi Fauzi
93	hCoV-19/Indonesia/YO-UGM-10005/2020	EPI_ISL_576128	RSUP Dr. Sardjito	Genetics Working Group (Pokja Genetik) Faculty of Medicine, Public Health and Nursing Universitas Gadjah Mada (FK-KMK UGM); Disease Investigation Center Wates Ministry of Agriculture Indonesia; Department of Microbiology FK-KMK UGM; Laboratorium Diagnostik Yayasan Tahija World Mosquito Program (WMP) Yogyakarta Center for Tropical Medicine FK-KMK UGM; Integrated Research Center FK-KMK UGM; Departm…	Gunadi, Hendra Wibawa, Marcellus, Mohamad S. Hakim, Edwin W. Daniwijaya, Ludhang P. Rizki, Endah Supriyati, Eggi Arguni, Titik Nuryastuti, Tri Wibawa, Dwi AA Nugrahaningsih, Afiahayati, Siswanto, Kristy Iskandar, Nungki Anggorowati, Ika Trisnawati, Sumardi, Eko Budiono, Bambang Sigit Riyanto, Heni Retnowulan, Munawar Gani, Satria Maulana, Nur Rahmi Ananda, Riat El Khair, Yunika Puspadewi, Osman S…
94	hCoV-19/Indonesia/YO-UGM-10006/2020	EPI_ISL_576130	RSUP Dr. Sardjito	Genetics Working Group (Pokja Genetik) Faculty of Medicine, Public Health and Nursing Universitas Gadjah Mada (FK-KMK UGM); Disease Investigation Center Wates Ministry of Agriculture Indonesia; Department of Microbiology FK-KMK UGM; Laboratorium Diagnostik Yayasan Tahija World Mosquito Program (WMP) Yogyakarta Center for Tropical Medicine FK-KMK UGM; Integrated Research Center FK-KMK UGM; Departm…	Gunadi, Hendra Wibawa, Marcellus, Mohamad S. Hakim, Edwin W. Daniwijaya, Ludhang P. Rizki, Endah Supriyati, Eggi Arguni, Titik Nuryastuti, Tri Wibawa, Dwi AA Nugrahaningsih, Afiahayati, Siswanto, Kristy Iskandar, Nungki Anggorowati, Rina Triasih, Amalia Setyati, Dwikisworo Setyowireni, Ida Safitri Laksanawati, Cahya Dewi Satria, Titis Widowati, Elisabeth Siti Herini, Riat El Khair, Yunika Puspade…
95	Indonesia/YO-UGM-10007/2020	EPI_ISL_632936	Puskesmas Mlati 1 Sleman	Genetics Working Group (Pokja Genetik) Faculty of Medicine, Public Health and Nursing Universitas Gadjah Mada (FK-KMK UGM); Disease Investigation Center Wates Ministry of Agriculture Indonesia; Department of Microbiology FK-KMK UGM; Laboratorium Diagnostik Yayasan Tahija World Mosquito Program (WMP) Yogyakarta Center for Tropical Medicine FK-KMK UGM; Integrated Research Center FK-KMK UGM; Departm…	Gunadi, Hendra Wibawa, Marcellus, Mohamad S. Hakim, Edwin W. Daniwijaya, Ludhang P. Rizki, Endah Supriyati, Eggi Arguni, Titik Nuryastuti, Tri Wibawa, Dwi AA Nugrahaningsih, Afiahayati, Siswanto, Kristy Iskandar, Nungki Anggorowati, Ika Trisnawati, Sumardi, Eko Budiono, Bambang Sigit Riyanto, Heni Retnowulan, Munawar Gani, Satria Maulana, Nur Rahmi Ananda, Riat El Khair, Yunika Puspadewi, Osman S…
96	hCoV-19/Indonesia/YO-UGM-107727/2020	EPI_ISL_576145	RSA Universitas Gadjah Mada	Genetics Working Group (Pokja Genetik) Faculty of Medicine, Public Health and Nursing Universitas Gadjah Mada (FK-KMK UGM); Disease Investigation Center Wates Ministry of Agriculture Indonesia; Department of Microbiology FK-KMK UGM; Laboratorium Diagnostik Yayasan Tahija World Mosquito Program (WMP) Yogyakarta Center for Tropical Medicine FK-KMK UGM; Integrated Research Center FK-KMK UGM; Departm…	Gunadi, Hendra Wibawa, Marcellus, Mohamad S. Hakim, Edwin W. Daniwijaya, Ludhang P. Rizki, Endah Supriyati, Eggi Arguni, Titik Nuryastuti, Tri Wibawa, Dwi AA Nugrahaningsih, Afiahayati, Siswanto, Kristy Iskandar, Nungki Anggorowati, William Widitjiarso, Fadil Fahri
97	hCoV-19/Indonesia/YO-UGM-200927/2020	EPI_ISL_516806	Rumah Sakit PKU Gamping	Genetics Working Group (Pokja Genetik) Faculty of Medicine, Public Health and Nursing Universitas Gadjah Mada (FK-KMK UGM); Disease Investigation Center Wates Ministry of Agriculture Indonesia; Department of Microbiology FK-KMK UGM; Laboratorium Diagnostik Yayasan Tahija World Mosquito Program (WMP) Yogyakarta Center for Tropical Medicine FK-KMK UGM; Integrated Research center FK-KMK UGM; Departm…	Gunadi, Hendra Wibawa, . Marcellus, Mohamad S. Hakim, Edwin W. Daniwijaya, Ludhang P. Rizki, Endah Supriyati, Eggi Arguni, Titik Nuryastuti, Tri Wibawa, Dwi AA Nugrahaningsih, . Afiahayati , . Siswanto, Ardorisye Saptaty Fornia, Kemala Athollah
98	hCoV-19/Indonesia/YO-UGM-202449/2020	EPI_ISL_516800	Rumah Sakit Akademik Universitas Gadjah Mada	Genetics Working Group (Pokja Genetik) Faculty of Medicine, Public Health and Nursing Universitas Gadjah Mada (FK-KMK UGM); Disease Investigation Center Wates Ministry of Agriculture Indonesia; Department of Microbiology FK-KMK UGM; Laboratorium Diagnostik Yayasan Tahija World Mosquito Program (WMP) Yogyakarta Center for Tropical Medicine FK-KMK UGM; Integrated Research center FK-KMK UGM; Departm…	Gunadi, Hendra Wibawa, . Marcellus, Mohamad S. Hakim, Edwin W. Daniwijaya, Ludhang P. Rizki, Endah Supriyati, Eggi Arguni, Titik Nuryastuti, Tri Wibawa, Dwi AA Nugrahaningsih, Afiahayati, Siswanto, Alvin S. Kalim, Desyifa Mursalin
99	hCoV-19/Indonesia/YO-UGM-48651/2020	EPI_ISL_632937	RSUD Saptosari Gunung Kidul	Genetics Working Group (Pokja Genetik) Faculty of Medicine, Public Health and Nursing Universitas Gadjah Mada (FK-KMK UGM); Disease Investigation Center Wates Ministry of Agriculture Indonesia; Department of Microbiology FK-KMK UGM; Laboratorium Diagnostik Yayasan Tahija World Mosquito Program (WMP) Yogyakarta Center for Tropical Medicine FK-KMK UGM; Integrated Research Center FK-KMK UGM; Departm…	Gunadi, Hendra Wibawa, Marcellus, Mohamad S. Hakim, Edwin W. Daniwijaya, Ludhang P. Rizki, Endah Supriyati, Eggi Arguni, Titik Nuryastuti, Tri Wibawa, Dwi AA Nugrahaningsih, Afiahayati, Siswanto, Kristy Iskandar, Nungki Anggorowati, Irene, Indaryati, Havid Setyawan, Eko Darmawan, Maria Patricia Inggriani, Audric Kenny Tedja
100	hCoV-19/Indonesia/YO-UGM-781481/2020	EPI_ISL_516829	RSUD Nyi Ageng Serang	Genetics Working Group (Pokja Genetik) Faculty of Medicine, Public Health and Nursing Universitas Gadjah Mada (FK-KMK UGM), Disease Investigation Center Wates Ministry of Agriculture Indonesia, Department of Microbiology FK-KMK UGM, Laboratorium Diagnostik Yayasan Tahija World Mosquito Program (WMP) Yogyakarta Center for Tropical Medicine FK-KMK UGM, Integrated Research Center FK-KMK UGM, Departm…	Gunadi, Hendra Wibawa, . Marcellus, Mohamad S. Hakim, Edwin W. Daniwijaya, Ludhang P. Rizki, Endah Supriyati, Eggi Arguni, Titik Nuryastuti, Tri Wibawa, Dwi AA Nugrahaningsih, Afiahayati , . Siswanto, Beby Dewi Sartika, Dyah Ayu Puspitarani
101	hCoV-19/Indonesia/JT-UGM-202538/2020	EPI_ISL_525492	RSUP dr. SOERADJI TIRTONEGORO	Genetics Working Group (Pokja Genetik) Faculty of Medicine, Public Health and Nursing Universitas Gadjah Mada (FK-KMK UGM), Disease Investigation Center Wates Ministry of Agriculture Indonesia, Department of Microbiology FK-KMK UGM, Laboratorium Diagnostik Yayasan Tahija World Mosquito Program (WMP) Yogyakarta Center for Tropical Medicine FK-KMK UGM, Integrated Research Center FK-KMK UGM, Departm…	Gunadi, Hendra Wibawa, . Marcellus, Mohamad S. Hakim, Edwin W. Daniwijaya, Ludhang P. Rizki, Endah Supriyati, Eggi Arguni, Titik Nuryastuti, Tri Wibawa, Dwi AA Nugrahaningsih, Afiahayati , . Siswanto, Kurniyanto, Indah Juliana, Alvin S. Kalim, Dwiki Afandy
102	hCoV-19/Indonesia/JT-UGM-47964/2020	EPI_ISL_610162	RSUD Dr. Tjitrowardojo	Genetics Working Group (Pokja Genetik) Faculty of Medicine, Public Health and Nursing Universitas Gadjah Mada (FK-KMK UGM); Disease Investigation Center Wates Ministry of Agriculture Indonesia; Department of Microbiology FK-KMK UGM; Laboratorium Diagnostik Yayasan Tahija World Mosquito Program (WMP) Yogyakarta Center for Tropical Medicine FK-KMK UGM; Integrated Research Center FK-KMK UGM; Departm…	Gunadi, Hendra Wibawa, Marcellus, Mohamad S. Hakim, Edwin W. Daniwijaya, Ludhang P. Rizki, Endah Supriyati, Eggi Arguni, Titik Nuryastuti, Tri Wibawa, Dwi AA Nugrahaningsih, Afiahayati, Siswanto, Kristy Iskandar, Nungki Anggorowati, Irene, Indaryati, Havid Setyawan, Wuryanto, Susan Simanjaya, Alvin Santoso Kalim
103	hCoV-19/Indonesia/JT-UGM-47906/2020	EPI_ISL_576383	RSUD Budi Rahayu Kota Magelang	Genetics Working Group (Pokja Genetik) Faculty of Medicine, Public Health and Nursing Universitas Gadjah Mada (FK-KMK UGM); Disease Investigation Center Wates Ministry of Agriculture Indonesia; Department of Microbiology FK-KMK UGM; Laboratorium Diagnostik Yayasan Tahija World Mosquito Program (WMP) Yogyakarta Center for Tropical Medicine FK-KMK UGM; Integrated Research Center FK-KMK UGM; Departm…	Gunadi, Hendra Wibawa, Marcellus, Mohamad S. Hakim, Edwin W. Daniwijaya, Ludhang P. Rizki, Endah Supriyati, Eggi Arguni, Titik Nuryastuti, Tri Wibawa, Dwi AA Nugrahaningsih, Afiahayati, Siswanto, Kristy Iskandar, Nungki Anggorowati, Irene, Indaryati, Havid Setyawan, Ari Meliyanti, Merliana Sari Situmeang, Audric Kenny Tedja, Aditya Rifqi Fauzi
104	hCoV-19/Indonesia/JT-UGM-48660/2020	EPI_ISL_610161	RSUD Dr. Tjitrowardojo	Genetics Working Group (Pokja Genetik) Faculty of Medicine, Public Health and Nursing Universitas Gadjah Mada (FK-KMK UGM); Disease Investigation Center Wates Ministry of Agriculture Indonesia; Department of Microbiology FK-KMK UGM; Laboratorium Diagnostik Yayasan Tahija World Mosquito Program (WMP) Yogyakarta Center for Tropical Medicine FK-KMK UGM; Integrated Research Center FK-KMK UGM; Departm…	Gunadi, Hendra Wibawa, Marcellus, Mohamad S. Hakim, Edwin W. Daniwijaya, Ludhang P. Rizki, Endah Supriyati, Eggi Arguni, Titik Nuryastuti, Tri Wibawa, Dwi AA Nugrahaningsih, Afiahayati, Siswanto, Kristy Iskandar, Nungki Anggorowati, Irene, Indaryati, Havid Setyawan, Wuryanto, Kemala Athollah, Desyifa Mursalin
105	hCoV-19/Italy/APU-IZSPB-330PT/2020(GV)	EPI_ISL_722908	Istituto Zooprofilattico Sperimentale della Puglia e della Basilicata	Istituto Zooprofilattico Sperimentale della Puglia e della Basilicata	Parisi A., Bianco A., Capozzi L., Del Sambro L., Manzulli V, Rondinone V., Pace L., Cipolletta D., Galante D.
106	hCoV-19/Italy/LAZ-INMI16/2020(GH)	EPI_ISL_493328	INMI Lazzaro Spallanzani IRCCS	INMI Lazzaro Spallanzani IRCCS	Martina Rueca, Cesare E.M. Gruber, Barbara Bartolini, Francesco Messina, Maria R. Capobianchi, Antonino Di Caro
107	hCoV-19/Japan/IC-0191/2020(GV)	EPI_ISL_667620	Pathogen Genomics Center, National Institute of Infectious Diseases	Pathogen Genomics Center, National Institute of Infectious Diseases	Tsuyoshi Sekizuka, Kentaro Itokawa, Rina Tanaka, Masanori Hashino, Makoto Kuroda
108	hCoV-19/Japan/PG-0322/2020(L)	EPI_ISL_479997	Nagano Environmental Conservation Research Institute	Pathogen Genomics Center, National Institute of Infectious Diseases	Tsuyoshi Sekizuka, Naoko Shimodaira, Kentaro Itokawa, Rina Tanaka, Masanori Hashino, Hajime Kamiya, Motoi Suzuki, Makoto Kuroda
109	hCoV-19/Japan/PG-0454/2020(S)	EPI_ISL_480116	Oita Prefectural Institute of Public Health and Environmental Science	Pathogen Genomics Center, National Institute of Infectious Diseases	Tsuyoshi Sekizuka, Mari Sasaki, Kentaro Itokawa, Rina Tanaka, Masanori Hashino, Hajime Kamiya, Motoi Suzuki, Makoto Kuroda
110	hCoV-19/Japan/QH-329-037/2020(GH)	EPI_ISL_529135	Department of Virology III, National Institute of Infectious Diseases	Pathogen Genomics Center, National Institute of Infectious Diseases	Tsuyoshi Sekizuka, Shutoku Matsuyama, Kentaro Itokawa, Rina Tanaka, Masanori Hashino, Makoto Takeda, Takaji Wakita, Makoto Kuroda
111	hCoV-19/Malaysia/IMR-WC119/2020(S)	EPI_ISL_455790	Institute for Medical Research, Infectious Disease Research Centre, National Institutes of Health, Ministry of Health Malaysia	Malaysia Genome Institute	Mohd Noor Mat Isa, Irni Suhayu Sapian, Yusuf Muhammad Noor, Jeyanthi Suppiah, Nurhezreen Md Iqbal, Enizza Kasim, Zarina Mohd Zawawi, Siti Noraini Othman, Mohd Faizal Abu Bakar, Shamsidar Sopie, Azrin Ahmad, Ravindran Thayan, Norazah Ahmad, Tahir Aris, Shahrul Hisham Zainal Ariffin
112	hCoV-19/Malaysia/MGI-MAEPS67/2020(O)	EPI_ISL_528744	Malaysia Genome Institute	Malaysia Genome Institute	Mohd Noor Mat Isa, Irni Suhayu Sapian, Yusuf Muhammad Noor, Nurhezreen Md Iqbal, Mohd Faizal Abu Bakar, Enizza Kasim, Shamsidar Sopie, Siti Noraini Othman, Azrin Ahmad, Nor Azfa Johari, Shahrul Hisham Zainal Ariffin
113	hCoV-19/Netherlands/ZH-EMC-573/2020(GV)	EPI_ISL_578001	Dutch COVID-19 response team	Erasmus Medical Center	Bas Oude Munnink, Reina Sikkema, David Nieuwenhuijse, Irina Chestakova, Anne van der Linden, Marjan Boter, Emmanuelle Munger, Corine GeurtsvanKessel, Annemiek van der Eijk, Richard Molenkamp, Marion Koopmans, on behalf of the Dutch national COVID-19 response team.
114	hCoV-19/SA/KAUST-MADINAH860/2020(GR)	EPI_ISL_513196	Pathogen Genomics Lab King Abdullah University of Science and Technology(KAUST)	Pathogen Genomics Lab King Abdullah University of Science and Technology(KAUST)	Afrah Alsomali, Fathia Ben Rached, Raeece Naeem, Sharif Hala,Rahul P Salunke, Amanda Ooi, Luke Esau, Sara Mfarrej, Amit Kumar Subudhi, Fadwa Alofi, Asim Khogeer, Kahled Algithami, Anwar Hashem, Naif Almontashiri, Arnab Pain
115	hCoV-19/SA/KAUST-MAKKAH779/2020(S)	EPI_ISL_513248	Pathogen Genomics Lab King Abdullah University of Science and Technology(KAUST)	Pathogen Genomics Lab King Abdullah University of Science and Technology(KAUST)	Amit Kumar Subudhi, Rahul P Salunke, Sara Mfarrej, Sharif Hala, Fadwa Alofi, Fathia Ben Rached, Afrah Alsomali, Asim Khogeer, Nashwa Al-khotani, Raeece Naeem, Anwar Hashem, Naif Almontashiri, Arnab Pain
116	hCoV-19/SA/KAUST-MAKKAH815/2020(GH)	EPI_ISL_513264	Pathogen Genomics Lab King Abdullah University of Science and Technology(KAUST)	Pathogen Genomics Lab King Abdullah University of Science and Technology(KAUST)	Afrah Alsomali, Fathia Ben Rached, Raeece Naeem, Sharif Hala,Rahul P Salunke, Amanda Ooi, Luke Esau, Sara Mfarrej, Amit Kumar Subudhi, Fadwa Alofi, Asim Khogeer, Kahled Algithami, Anwar Hashem, Naif Almontashiri, Arnab Pain
117	hCoV-19/Singapore/1117/2020(GV)	EPI_ISL_626628	National Public Health Laboratory, National Centre for Infectious Diseases	National Public Health Laboratory, National Centre for Infectious Diseases	Tze Minn Mak, Sophie Octavia, Zhenyang Zhou, Lin Cui, Raymond Tzer Pin Lin
118	hCoV-19/Singapore/659/2020(V)	EPI_ISL_493419	National Public Health Laboratory, National Centre for Infectious Diseases	National Public Health Laboratory, National Centre for Infectious Diseases	Mak TM, Octavia S, Zhou Z, Chavatte JM, Cui L, Lin RTP
119	hCoV-19/Singapore/823/2020(GH)	EPI_ISL_516823	National Public Health Laboratory, National Centre for Infectious Diseases	National Public Health Laboratory, National Centre for Infectious Diseases	Mak TM, Octavia S, Zhou Z, Cui L, Lin RTP
120	hCoV-19/Singapore/856/2020(GR)	EPI_ISL_527365	National Public Health Laboratory, National Centre for Infectious Diseases	National Public Health Laboratory, National Centre for Infectious Diseases	Mak TM, Octavia S, Zhou Z, Cui L, Lin RTP
121	hCoV-19/Singapore/868/2020(O)	EPI_ISL_527377	National Public Health Laboratory, National Centre for Infectious Diseases	National Public Health Laboratory, National Centre for Infectious Diseases	Mak TM, Octavia S, Zhou Z, Cui L, Lin RTP
122	hCoV-19/South_Korea/KCDC2197/2020(V)	EPI_ISL_506991	Division of Viral Diseases, Center for Laboratory Control of Infectious Diseases, Korea Centers for Diseases Control and Prevention	Division of Viral Diseases, Center for Laboratory Control of Infectious Diseases, Korea Centers for Diseases Control and Prevention	Jeong-Min Kim, Yoon-Seok Chung, Namjoo Lee, Sang Hee Woo, Hye-Jun Jo, Heui Man Kim, Jun-Sub Kim, Dong Hyun Song, Daesang Lee, Seong Tae Jeong, Myung Guk Han
123	hCoV-19/South_Korea/KCDC2722/2020(S)	EPI_ISL_522501	Division of Viral Diseases, Center for Laboratory Control of Infectious Diseases, Korea Centers for Diseases Control and Prevention	Division of Viral Diseases, Center for Laboratory Control of Infectious Diseases, Korea Centers for Diseases Control and Prevention	Jeong-Min Kim, Yoon-Seok Chung, Namjoo Lee, Sang Hee Woo, Hye-Jun Jo, Heui Man Kim, Jun-Sub Kim, Myung Guk Han
124	hCoV-19/South_Korea/KCDC2800/2020(GR)	EPI_ISL_526734	Center for Laboratory Control of Infectious Diseases, Korea Centers for Diseases Control and Prevention	Center for Laboratory Control of Infectious Diseases, Korea Centers for Diseases Control and Prevention	Junyoung Kim, Ae Kyung Park, Eunkyung Shin, Jin Sun No, Jeong-Min Kim, Yoon-Seok Chung, Heui Man Kim, Myung Guk Han
125	hCoV-19/South_Korea/KCDC2813/2020(GH)	EPI_ISL_526746	Center for Laboratory Control of Infectious Diseases, Korea Centers for Diseases Control and Prevention	Center for Laboratory Control of Infectious Diseases, Korea Centers for Diseases Control and Prevention	Junyoung Kim, Ae Kyung Park, Eunkyung Shin, Jin Sun No, Jeong-Min Kim, Yoon-Seok Chung, Heui Man Kim, Myung Guk Han
126	hCoV-19/Spain/CE-ISCIII-2016503/2020(GV)	EPI_ISL_691688	Hospital Universitario de Ceuta	Instituto de Salud Carlos III	Iglesias-Caballero, M. Camarero, S. Molinero Calamita, M. González-Esguevillas, M. Pozo, F. Casas, I. Jiménez, P. Jiménez, M. Zaballos, A. Monzón, S. Varona, S. Juliá, M. Cuesta, I. Hijano, S.
127	hCoV-19/Spain/LaRioja201277/2020(S)	EPI_ISL_455336	Hospital San Pedro	Instituto de Salud Carlos III	Iglesias-Caballero, M. Molinero Calamita, M. González-Esguevillas, M. Camarero, S. Pozo, F. Casas, I. Jiménez, P. Jiménez, M. Zaballos, A. Monzón, S. Varona, S. Juliá, M. Cuesta, I, C. Alonso
128	hCoV-19/Spain/MD-ISCIII-2016006/2020(GV)	EPI_ISL_691731	Hospital Universitario Puerta de Hierro	Instituto de Salud Carlos III	Iglesias-Caballero, M. Camarero, S. Molinero Calamita, M. González-Esguevillas, M. Pozo, F. Casas, I. Jiménez, P. Jiménez, M. Zaballos, A. Monzón, S. Varona, S. Juliá, M. Cuesta, I. Velasco, A.
129	hCoV-19/Sweden/20-53652/2020(GV)	EPI_ISL_732657	Barnakuten	The Public Health Agency of Sweden	Department of Microbiology, The Public Health Agency of Sweden
130	hCoV-19/Taiwan/CGMH-CGU-32/2020(GV)	EPI_ISL_660544	Laboratory Medicine	Department of Laboratory Medicine, Lin-Kou Chang Gung Memorial Hospital, Taoyuan, Taiwan	Kuo-Chien Tsao, Yu-Nong Gong, Shu-Li Yang, Yi-Chun Liu, Chung-Guei Huang, Mei-Jen Hsiao, Po-Wei Huang, Cheng-Ta Yang, Cheng-Hsun Chiu, Peng-Nien Huang, Kuo-Ming Lee, Guang-Wu Chen, Shin-Ru Shih
131	hCoV-19/Tunisia/4107/2020(GV)	EPI_ISL_683329	1-Laboratory of Microbiology, National Reference Lab, Charles Nicolle Hospital; 2-University of Tunis ElManar, Faculty of Medicine of Tunis, LR99ES09, Tunis, Tunisia	1-Clinical and Experimental Pharmacology Lab, LR16SP02, National Center of Pharmacovigilance, University of Tunis El Manar, Tunis, Tunisia. 2-Neurodegenerative diseases and psychiatric troubles, LR18SP03, Razi Hospital, University of Tunis El Manar, Tunis, Tunisia. 3- Ministry of Health, National Observatory of New and Emerging Diseases, 1006, Tunis, Tunisia	Ilhem Boutiba-Ben Boubaker, Sameh Trabelsi, Nissaf Ben Alaya, Maher Kharrat, Alia Ben Kahla, Jalila Ben Khelil, Salma Abid, Sana Ferjani, Asma Ferjani, Mouna Ben Sassi, Mouna Safer, Guedi Berrabeh,Salwa Mrabet, Hanen ElJebari, Gaies Emna, Riadh Daghfous, Riadh Gouider.
132	hCoV-19/UEA/L9766/2020(L)	EPI_ISL_435142	Mohammed Bin Rashid University of Medicine and Health Sciences	Al Jalila Genomics Center	Ahmad Abou Tayoun, Tom Loney, Hamda Khansaheb, Sathishkumar Ramaswamy, Divinlal Harilal, Zulfa Omar Deesi, Rupa Murthy Varghese, Hanan Al Suwaidi, Abdulmajeed Alkhaja, Mohammed Uddin, Rifat Hamoudi, Rabih Halwani, Abiola Catherine Senok, Qutayba Hamid, Norbert Nowotny, Alawi Alsheikh-Ali
133	hCoV-19/USA/CA-CZB-2367(GR)/2020	EPI_ISL_513808	Orange County Public Health Laboratory	Chan-Zuckerberg Biohub	CZB Cliahub Consortium
134	hCoV-19/USA/NY-PV08135/2020(V)	EPI_ISL_421357	MSHS Clinical Microbiology Laboratories	MSHS Pathogen Surveillance Program	Ana S. Gonzalez-Reiche, Mitchell Sullivan, Ajay Obla, Gopi Patel, Emilia Sordillo, Melissa Gitman, Alberto Paniz-mondolfi, Matthew Hernandez, Shelcie Fabre, Jose Polanco, Zenab Khan, Bremy Albuquerque, Jayeeta Dutta, Juan Soto, Shwetha Sridhar Hara, Ying-Chih Wang, Melissa Smith, Robert Sebra, Lisa Miorin, Wen-chun Liu, Randy Albrecht, Judith Aberg, Florian Krammer, Adolfo Garcia-Sarstre, Viviana…
135	hCoV-19/USA/WI-UW-405/2020(S)	EPI_ISL_480387	University of Wisconsin-Madison AIDS Vaccine Research Laboratories	University of Wisconsin-Madison AIDS Vaccine Research Laboratories	Gage Moreno, Katarina Braun, et al. AIDS Vaccine Research Laboratories
136	hCoV-19/Vietnam/VNHN_0899/2020(GR)	EPI_ISL_511895	National Hospital of Tropical Diseases	Oxford University Clinical Research Unit, Hanoi, Vietnam	Nguyen Thi Tam, Van Dinh Trang, Nguyen Thi Hong Thuong, Vu Thi Ngoc Bich, Nguyen Thu Trang, Nguyen Thi Ngoc Diep, Le Nguyen Minh Hoa, Pham Ngoc Thach, H. Rogier van Doorn, on behalf of the OUCRU COVID-19 research group
137	hCoV-19/Vietnam/VNHN_1166/2020(GH)	EPI_ISL_511896	National Hospital of Tropical Diseases	Oxford University Clinical Research Unit, Hanoi, Vietnam	Nguyen Thi Tam, Van Dinh Trang, Nguyen Thi Hong Thuong, Vu Thi Ngoc Bich, Nguyen Thu Trang, Nguyen Thi Ngoc Diep, Le Nguyen Minh Hoa, Pham Ngoc Thach, H. Rogier van Doorn, on behalf of the OUCRU COVID-19 research group
138	hCoV-19/Vietnam/VNHN_1863/2020(V)	EPI_ISL_511897	National Hospital of Tropical Diseases	Oxford University Clinical Research Unit, Hanoi, Vietnam	Nguyen Thi Tam, Van Dinh Trang, Nguyen Thi Hong Thuong, Vu Thi Ngoc Bich, Nguyen Thu Trang, Nguyen Thi Ngoc Diep, Le Nguyen Minh Hoa, Pham Ngoc Thach, H. Rogier van Doorn, on behalf of the OUCRU COVID-19 research group
139	hCoV-19/Wales/MILK-B3A8DD/2020(GV)	EPI_ISL_680579	Oxford Viromics, NDM, University of Oxford; Oxford University Hospitals; Basingstoke and North Hampshire Hospital	COVID-19 Genomics UK (COG-UK) Consortium	Tanya Golubchik, David Bonsall, George Macintyre, Amy Trebes, Mariateresa de Cesare, Catrin Moore, Alex Mobbs, Anita Justice, Robert Shaw, Monique Andersson, Timothy Peto, Emma Wise, Nathan Moore, Jessica Lynch, Nick Cortes, Matilde Mori, Stephen Kidd, David Buck, John Todd, Christophe Fraser
140	hCoV-19/Wuhan/0126-C5/2020(L)	EPI_ISL_493167	National Virus Resource Center, Chinese Academy of Sciences, Wuhan 430071, China	Computational Virology Group, Center for Bacteria and Viruses Resources and Bioinformation, Wuhan Institute of Virology, Chinese Academy of Sciences，Wuhan 430071, China	Jianjun Chen, Yi Yan, Yi Huang, Jin Xiong, Hongping Wei, Di Liu
141	hCoV-19/Wuhan/0126-C77/2020(S)	EPI_ISL_493178	National Virus Resource Center, Chinese Academy of Sciences, Wuhan 430071, China	Computational Virology Group, Center for Bacteria and Viruses Resources and Bioinformation, Wuhan Institute of Virology, Chinese Academy of Sciences，Wuhan 430071, China	Jianjun Chen, Yi Yan, Yi Huang, Jin Xiong, Hongping Wei, Di Liu
142	hCoV-19/Wuhan/Hu-1/2019(L)	EPI_ISL_402125	National Institute for Communicable Disease Control and Prevention (ICDC) Chinese Center for Disease Control and Prevention (China CDC)	National Institute for Communicable Disease Control and Prevention (ICDC) Chinese Center for Disease Control and Prevention (China CDC)	Zhang,Y.-Z., Wu,F., Chen,Y.-M., Pei,Y.-Y., Xu,L., Wang,W., Zhao,S., Yu,B., Hu,Y., Tao,Z.-W., Song,Z.-G., Tian,J.-H., Zhang,Y.-L., Liu,Y., Zheng,J.-J., Dai,F.-H., Wang,Q.-M., She,J.-L. and Zhu,T.-Y.
